# Supplementary material for: Mechanosensitivity Is a Characteristic Feature of Cultured Suburothelial Interstitial Cells of the Human Bladder
Source: Int J Mol Sci. 2020 Jul 31;21(15):5474. doi: 10.3390/ijms21155474 (PMC7432121; doi:10.3390/ijms21155474)
Supplement: Supplementary file 1 [file ijms-21-05474-s001.zip]

Archive with 4 entries (4 files):
- Figures S1 and S2.docx
- Supporting Methods.docx
- VideoS1.mp4
- VideoS2.mp4
